# Supplementary material for: Novel non-canonical role of STAT1 in Natural Killer cell cytotoxicity
Source: Oncoimmunology. 2016 May 19;5(9):e1186314. doi: 10.1080/2162402X.2016.1186314 (PMC5048756; doi:10.1080/2162402X.2016.1186314)
Supplement: KONI_A_1186314_s02.zip [file koni-05-09-1186314-s001.zip]

Archive with 7 entries (7 files):
- 2015ONCOIMM0671R-f12-z-4c.tif
- 2015ONCOIMM0671R-file002.tif
- 2015ONCOIMM0671R-f07-z-4c.tif
- 2015ONCOIMM0671R-f08-z-4c.tif
- 2015ONCOIMM0671R-f09-z-4c.tif
- 2015ONCOIMM0671R-f10-z-4c.tif
- 2015ONCOIMM0671R-f11-z-4c.tif
